# Supplementary material for: Prevalence and associated factors of female-perpetrated intimate partner violence against men in Africa: a systematic review and meta-analysis
Source: BMC Public Health. 2026 Mar 10;26:1258. doi: 10.1186/s12889-026-26936-x (PMC13088386; doi:10.1186/s12889-026-26936-x)
Supplement: Supplementary file 3 — Supplementary Material 3. [file 12889_2026_26936_MOESM3_ESM.xlsx]

## Sheet: Data extraction template
Study	Year	PopulationDescription	SampleSize	IPVcases	Prevalence	SE_Prevalence	Proportion	Proportion_SE	Psychological	Physical	Sexual	Economicviolence	Remark	Country	Covariates	AOR	LBOR	UBOR	Log_AOR	Log_LOR	Log_UOR	SE_logOR	PartnerscontrollingLogOR	PartnerscontrollingORSE	PartneralcoholconsumptionlogOR	PartneralcoholconsumptionlogORSE	ChildhoodexperienceofviolenceOR	ChildhoodexperienceofviolenceSE	WitnessingparentalviolencelogOR	WitnessingparentalvlogORSE	Bidirectional_IPVlogOR	BidirectionalIPVSE	BeingseparatedlogOR	BeingseparatedlogSE	Having1wifelogOR	Having1wifelogORSE
Ashimi et al.	2023	Men	322	145	45	2.77242	0.45	0.0277242	44.4	23.3	15.8	#NULL!	Past 12 months	Nigeria	Being childless	7.32	1.7	35.2	1.99061	0.530628	3.56105	0.773066	#NULL!	#NULL!	#NULL!	#NULL!	0.463734	0.17002	0.609766	0.001	#NULL!	#NULL!	#NULL!	#NULL!	-0.673345	0.288907
Waila et al.	2022	Men	2858	1264	43.6	0.927581	0.436	0.00927581	36.9	20.2	8.2	#NULL!	Lifetime, computational discrepancy	Uganda	Being afraid of a partner most	5.1	2.91	8.96	1.62924	1.06815	2.19277	0.286892	1.335	0.147841	0.615186	0.142759	#NULL!	#NULL!	0.285179	0.114426	1.16315	0.128462	0.476234	0.199215	#NULL!	#NULL!
Amole et al.	2015	Married men	302	177	66.8	2.7099	0.668	0.027099	47.7	45.7	9.6	#NULL!	Lifetime	Nigeria	Having ≥5 children	3.93	1.16	13.29	1.36864	0.14842	2.58701	0.62209	#NULL!	#NULL!	#NULL!	#NULL!	1.96571	0.524548	#NULL!	#NULL!	#NULL!	#NULL!	#NULL!	#NULL!	#NULL!	#NULL!
Gass et al.	2011	Both	641	134	20.9	1.60595	0.209	0.0160595	#NULL!	#NULL!	#NULL!	#NULL!		South Africa	No income	3.93	1.4	11	1.36864	0.336472	2.3979	0.525873	#NULL!	#NULL!	#NULL!	#NULL!	#NULL!	#NULL!	1.29198	0.357165	#NULL!	#NULL!	#NULL!	#NULL!	#NULL!	#NULL!
Ringwald et al.	2023	Both	1321	264	20	1.0335	0.17	0.010335	18	7	4	#NULL!	Past 12 months	Kenya		#NULL!	#NULL!	#NULL!	#NULL!	#NULL!	#NULL!	#NULL!	#NULL!	#NULL!	0.760806	0.333945	#NULL!	#NULL!	0.463734	0.17002	1.75094	0.197794	0.996949	0.281888	#NULL!	#NULL!
Gubi et al.	2022	Men	2559	1126	44	0.981263	0.44	0.00981263	36	20	8	#NULL!	Lifetime	Uganda	Western region	1.41	1.03	1.93	0.34359	0.0295588	0.65752	0.160194	1.50851	0.140946	0.482426	0.217861	#NULL!	#NULL!	0.350657	0.110787	#NULL!	#NULL!	#NULL!	#NULL!	-0.71335	0.191404
Maposa et al.	2023	Both	1371	245	18.4	1.04649	0.184	0.0104649	16.7	8.7	1.1	#NULL!	Unspecified	Rwanda	Richest wealth Level	0.54	0.3	0.94	-0.616186	-1.20397	-0.0618754	0.291351	2.05156	0.19566	0.837248	0.177605	#NULL!	#NULL!	#NULL!	#NULL!	#NULL!	#NULL!	#NULL!	#NULL!	#NULL!	#NULL!
Odemba et al.	2025	Men	398	303	76.1	2.13771	0.761	0.0213771	47.5	12.2	16.5	23.8	Lifetime	Kenya		#NULL!	#NULL!	#NULL!	#NULL!	#NULL!	#NULL!	#NULL!	#NULL!	#NULL!	#NULL!	#NULL!	#NULL!	#NULL!	#NULL!	#NULL!	#NULL!	#NULL!	#NULL!	#NULL!	#NULL!	#NULL!
Ogbonnaya et al.	2020	Both	121	79	65.3	4.32742	0.653	0.0432742	62.8	21.49	7.44	#NULL!	Lifetime, PLWHIV	Uganda		#NULL!	#NULL!	#NULL!	#NULL!	#NULL!	#NULL!	#NULL!	#NULL!	#NULL!	#NULL!	#NULL!	#NULL!	#NULL!	#NULL!	#NULL!	#NULL!	#NULL!	#NULL!	#NULL!	#NULL!	#NULL!
Ohurira et al.	2023	Both	387	195	50.4	2.54156	0.504	0.0254156	#NULL!	#NULL!	#NULL!	#NULL!	Past 12 months	Uganda		#NULL!	#NULL!	#NULL!	#NULL!	#NULL!	#NULL!	#NULL!	#NULL!	#NULL!	#NULL!	#NULL!	#NULL!	#NULL!	#NULL!	#NULL!	#NULL!	#NULL!	#NULL!	#NULL!	#NULL!	#NULL!
Kitutu et al.	2025	Both	397	188	47.4	2.50603	0.474	0.0250603	34.5	7.2	10.3	#NULL!	Lifetime, no separate Ors	Uganda		#NULL!	#NULL!	#NULL!	#NULL!	#NULL!	#NULL!	#NULL!	#NULL!	#NULL!	#NULL!	#NULL!	#NULL!	#NULL!	#NULL!	#NULL!	#NULL!	#NULL!	#NULL!	#NULL!	#NULL!	#NULL!
Kinyanda et al.	2016	Both	416	174	41.8	2.41826	0.418	0.0241826	39.3	21.5	5.4	#NULL!		Uganda		#NULL!	#NULL!	#NULL!	#NULL!	#NULL!	#NULL!	#NULL!	#NULL!	#NULL!	#NULL!	#NULL!	#NULL!	#NULL!	#NULL!	#NULL!	#NULL!	#NULL!	#NULL!	#NULL!	#NULL!	#NULL!
Igwe et al.	2020	Both	122	45	36.9	4.36866	0.369	0.0436866	16.4	3.3	10.6	2.4	Lifetime	Nigeria		#NULL!	#NULL!	#NULL!	#NULL!	#NULL!	#NULL!	#NULL!	#NULL!	#NULL!	#NULL!	#NULL!	#NULL!	#NULL!	#NULL!	#NULL!	#NULL!	#NULL!	#NULL!	#NULL!	#NULL!	#NULL!
Mulawa et al.	2018	Both	1113	387	34.8	1.42779	0.348	0.0142779	29.2	8.4	11.1	#NULL!	Past 12 months, computational discrepancy	Tanzania		#NULL!	#NULL!	#NULL!	#NULL!	#NULL!	#NULL!	#NULL!	#NULL!	#NULL!	#NULL!	#NULL!	#NULL!	#NULL!	#NULL!	#NULL!	#NULL!	#NULL!	#NULL!	#NULL!	#NULL!	#NULL!
Koenig et al.	2003	Both	5109	101	19.8	0.557509	0.198	0.00557509	18.7	3	#NULL!	#NULL!	Past 12 months	Uganda		#NULL!	#NULL!	#NULL!	#NULL!	#NULL!	#NULL!	#NULL!	#NULL!	#NULL!	#NULL!	#NULL!	#NULL!	#NULL!	#NULL!	#NULL!	#NULL!	#NULL!	#NULL!	#NULL!	#NULL!	#NULL!
Oseni et al.	2022	Both	502	94	18.7	1.74026	0.187	0.0174026	11.6	12.7	9.8	#NULL!	Unspecified	Nigeria		#NULL!	#NULL!	#NULL!	#NULL!	#NULL!	#NULL!	#NULL!	#NULL!	#NULL!	#NULL!	#NULL!	#NULL!	#NULL!	#NULL!	#NULL!	#NULL!	#NULL!	#NULL!	#NULL!	#NULL!	#NULL!
Oyediran et al.*	2022	Men	2832	#NULL!	#NULL!	#NULL!	#NULL!	#NULL!	26.5	24.4	2.3	#NULL!	Past 12 months	Cameroon		#NULL!	#NULL!	#NULL!	#NULL!	#NULL!	#NULL!	#NULL!	#NULL!	#NULL!	#NULL!	#NULL!	#NULL!	#NULL!	#NULL!	#NULL!	#NULL!	#NULL!	#NULL!	#NULL!	#NULL!	#NULL!
Oyediran et al.*	2022	Men	2946	#NULL!	#NULL!	#NULL!	#NULL!	#NULL!	23.4	14.9	2.7	#NULL!	Past 12 months	Sierra Leone		#NULL!	#NULL!	#NULL!	#NULL!	#NULL!	#NULL!	#NULL!	#NULL!	#NULL!	#NULL!	#NULL!	#NULL!	#NULL!	#NULL!	#NULL!	#NULL!	#NULL!	#NULL!	#NULL!	#NULL!	#NULL!
